# Supplementary material for: Poorer Survival in Patients with Cecum Cancer Compared with Sigmoid Colon Cancer
Source: Medicina (Kaunas). 2022 Dec 27;59(1):45. doi: 10.3390/medicina59010045 (PMC9864791; doi:10.3390/medicina59010045)
Supplement: Supplementary file 1 [file medicina-59-00045-s001.zip]

Archive with 1 entries (1 files):
- medicina-2055396-supplementary.pdf
